# Supplementary material for: Comparative genomic landscape of lower-grade glioma and glioblastoma
Source: PLoS One. 2024 Aug 29;19(8):e0309536. doi: 10.1371/journal.pone.0309536 (PMC11361568; doi:10.1371/journal.pone.0309536)
Supplement: S1 Table — (XLSX) [file pone.0309536.s004.xlsx]

## Sheet: S1 Table
Clinical data of all gliomas
Research ID	WHO grade	Sex	Age	Location	Pathological diagnosis	IDH1	IDH2	TERTp	Survival status	Overall survival (months)
1	gradeⅡ	male	48	lt.temporal	oligodendroglioma	R132H	WT	C228T	alive	20
2	gradeⅡ	female	56	lt.frontal	oligoastrocytomas	WT	WT	WT	alive	23
3	gradeⅡ	female	51	lt.frontal, temporal	diffuse astrocytoma	R132H	WT	C228T	dead	23
4	gradeⅡ	male	58	lt.frontal, temporal	diffuse astrocytoma	R132H	WT	C228T	alive	54
5	gradeⅡ	female	44	rt.frontal	oligodendroglioma	R132H	WT	C228T	alive	49
6	gradeⅡ	female	24	rt.frontal, temporal	oligoastrocytomas	R132H	WT	WT	alive	59
7	gradeⅡ	female	41	lt.frontal, temporal	diffuse astrocytoma	R132H	WT	C228T	alive	28
8	gradeⅡ	female	43	lt.frontal, parietal	diffuse astrocytoma	WT	WT	WT	alive	31
9	grade Ⅲ	female	57	lt.parietal, occipital	diffuse astrocytoma	WT	WT	WT	dead	19
10	grade Ⅲ	male	44	lt.frontal	diffuse astrocytoma	R132H	WT	WT	alive	35
11	grade Ⅲ	male	26	rt.frontal	diffuse astrocytoma	WT	WT	WT	NA	NA
12	grade Ⅲ	male	56	lt.frontal	diffuse astrocytoma	WT	WT	WT	dead	23
13	grade Ⅲ	male	31	rt.frontal	diffuse astrocytoma	WT	WT	C228T	dead	14
14	grade Ⅲ	male	59	lt.temporal	anaplastic oligodendroglioma	WT	WT	C250T	alive	48
15	grade Ⅲ	male	56	rt.temporal	anaplastic astrocytoma	WT	WT	C250T	dead	12
16	grade Ⅲ	female	64	rt.temporal	anaplastic astrocytoma	WT	WT	C228T	dead	18
17	grade Ⅳ	male	44	lt.frontal	glioblastoma	WT	WT	C228T	dead	12
18	grade Ⅳ	male	61	rt.frontal	glioblastoma	WT	WT	C228T	dead	7
19	grade Ⅳ	female	61	rt.parietal	glioblastoma	WT	WT	C228T	dead	11
20	grade Ⅳ	female	66	lt.frontal	glioblastoma	WT	WT	C228T	dead	18
21	grade Ⅳ	male	62	rt.frontal, corpus callosum	glioblastoma	WT	WT	C228T	dead	14
22	grade Ⅳ	female	45	lt.temporal	glioblastoma	WT	WT	C228T	dead	13
23	grade Ⅳ	female	45	lt.temporal	glioblastoma	R132H	WT	WT	alive	22
24	grade Ⅳ	male	53	rt.frontal, corpus callosum	glioblastoma	WT	WT	C228T	dead	12
25	grade Ⅳ	male	64	rt.cerebellum	glioblastoma	WT	WT	C228T	dead	14
26	grade Ⅳ	male	70	rt.frontal	glioblastoma	WT	WT	C228T	dead	12
27	grade Ⅳ	male	59	lt.temporal	glioblastoma	WT	WT	WT	dead	15
28	grade Ⅳ	male	71	lt.temporal	glioblastoma	WT	WT	C228T	dead	6
29	grade Ⅳ	female	66	lt.temporal, parietal	glioblastoma	WT	WT	C228T	dead	5
30	grade Ⅳ	female	34	lt.temporal	glioblastoma	R132H	WT	WT	alive	20
31	grade Ⅳ	male	53	lt.parietal, occipital	glioblastoma	WT	WT	C228T	dead	9
32	grade Ⅳ	male	66	lt.temporal	glioblastoma	R132H	WT	WT	dead	12
33	grade Ⅳ	female	66	rt.temporal	glioblastoma	WT	WT	C228T	dead	10
34	grade Ⅳ	female	52	rt.frontal	glioblastoma	WT	WT	C228T	dead	10
35	grade Ⅳ	male	73	rt.temporal	glioblastoma	WT	WT	C250T	dead	11
36	grade Ⅳ	female	27	rt.frontal	glioblastoma	R132H	WT	C228T	NA	NA
37	grade Ⅳ	male	48	lt.frontal, temporal	glioblastoma	WT	WT	WT	dead	44
38	grade Ⅳ	male	38	rt.frontal	glioblastoma	WT	WT	WT	dead	12
39	grade Ⅳ	male	64	lt.parietal, occipital	glioblastoma	WT	WT	WT	NA	NA
40	grade Ⅳ	male	24	lt.frontal	glioblastoma	WT	WT	WT	dead	13
41	grade Ⅳ	male	33	lt.frontal	glioblastoma	WT	WT	C228T	dead	8
42	grade Ⅳ	male	51	rt.temporal, parietal, occipital	glioblastoma	R132H	WT	C250T	dead	30
43	grade Ⅳ	female	57	lt.frontal	glioblastoma	WT	WT	WT	dead	6
44	grade Ⅳ	male	46	rt.temporal	glioblastoma	R132H	WT	WT	dead	20
45	grade Ⅳ	male	27	lt.frontal, temporal	glioblastoma	WT	WT	WT	NA	NA
46	grade Ⅳ	male	59	lt.temporal	glioblastoma	WT	WT	C228T	dead	11
47	grade Ⅳ	male	34	rt.frontal, temporal	glioblastoma	WT	WT	C228T	dead	8
48	grade Ⅳ	female	64	rt.temporal	glioblastoma	WT	WT	WT	dead	4
49	grade Ⅳ	male	55	lt.frontal	glioblastoma	WT	WT	C228T	dead	10
50	grade Ⅳ	male	63	rt.temporal	glioblastoma	WT	WT	WT	dead	4
51	grade Ⅳ	female	63	rt.temporal	glioblastoma	WT	WT	C228T	dead	13
