# Supplementary material for: Comparative genomic landscape of lower-grade glioma and glioblastoma
Source: PLoS One. 2024 Aug 29;19(8):e0309536. doi: 10.1371/journal.pone.0309536 (PMC11361568; doi:10.1371/journal.pone.0309536)
Supplement: S2 Table — (XLSX) [file pone.0309536.s005.xlsx]

## Sheet: S2 Table
Identified driver genes
Gene	CGC	IntOGen	BertVogelstein125	SMG127	Comprehensive435
TP53	breast, colorectal, lung, sarcoma, adrenocortical, glioma, Spitzoid tumour, multiple other tumour types	BRCA, HNSC, HC, ESCA, PAAD, OV, LUSC, PRAD, COREAD, LGG, BLCA, RCH, CM,CH, GBM, UCEC, UCS, SCLC, LUAD, LEIS, S, ST, R, RCCC, MM, OS, CLL, AML, NHLY, DLBCL, HGG, LY, PIA	TSG	0.42	High Confidence Driver
TERT	melanoma, glioblastoma, hepatocellular carcinoma, bladder, skin basal cell, skin squamous cell, mesothelioma, medulloblastoma, other tumour types	PRCC	-	-	-
ATRX	pancreatic neuroendocrine tumour, paediatric GBM	LGG, GBM, OS, soft tissues, HGGNOS, PANET, NBL, ACC, LMS, CLLSLL, PAST	TSG	0.028	High Confidence Driver
EGFLAM	-	-	-	-	-
IDH1	glioblastoma	LGG, GBM, MEL, OS, AML, CHOL, HCC, PRAD, PAST, PCM, HGGNOS, MBL	Oncogene	0.015	High Confidence Driver
FAT2	-	VULVA	-	-	-
SHROOM3	-	-	-	-	-
CLDN24	-	-	-	-	-
C4orf45	-	-	-	-	-
TRIO	-	-	-	-	High Confidence Driver
DCLK2	-	-	-	-	-
TAS2R1	-	-	-	-	-
PCDHGA2	-	-	-	-	-
AASDH	-	-	-	-	-
PCDHGA10	-	-	-	-	-
LECT2	-	-	-	-	-
UGT2B10	-	-	-	-	-
HSPA4L	-	-	-	-	-
WWC2	-	-	-	-	-
EGFR	glioma, NSCLC	LUAD, NSCLC, GBM, LGG, COADREAD, HGGNOS, LUSC, BRCA, PAST	Oncogene	0.046	High Confidence Driver
FGFR2	gastric, NSCLC, endometrial	UCEC, BRCA, LUSC, CHOL, SACA	Oncogene	0.015	High Confidence Driver
MSH2	colorectal, endometrial, ovarian	-	TSG	-	-
MLH1	colorectal, endometrial, ovarian, CNS tumours	-	TSG	-	-
ATR	endometrial, gastric, epithelial ovarian, myeloma	MEL, RCC, STAD	-	0.024	High Confidence Driver
PTEN	glioma; prostate; endometrial	UCEC, GBM, BRCA, MEL, PRAD, LUSC, COADREAD, LGG, CCRCC, CESC, HNSC, STAD, BLCA, ESCA, NSCLC, UCS, RCC, CHOL, CSCC, PAST, OS, OVT, PANET, PRCC, HCC, SOFT_TISSUE, CHRCC, HGGNOS, LUAD, ANGS, ANSC, MBL, VULVA, WDTC	TSG	0.097	High Confidence Driver
MUC16	HNSCC, melanoma	-	-	-	-
